# Supplementary material for: Interactions of blood biomolecules with early rhythm control in atrial fibrillation patients: exploratory analysis of the EAST-AFNET 4 biomolecule study
Source: Europace. 2026 Jun 23;28(7):euag149. doi: 10.1093/europace/euag149 (PMC13390925; doi:10.1093/europace/euag149)
Supplement: euag149_Supplementary_Data [file euag149_supplementary_data.zip]

Archive with 4 entries (4 files):
- ATT00001.txt
- ATT00002.htm
- east-afnet-biomarker-ss-sap-v05.pdf
- Suppl tables&figuresEUPC-D-26-00422R1.pdf
