# Supplementary material for: Interactions of blood biomolecules with early rhythm control in atrial fibrillation patients: exploratory analysis of the EAST-AFNET 4 biomolecule study
Source: Europace. 2026 Jun 23;28(7):euag149. doi: 10.1093/europace/euag149 (PMC13390925; doi:10.1093/europace/euag149)
Supplement: euag149_Supplementary_Data [file euag149_supplementary_data.zip › ATT00001.txt]

--

_____________________________________________________________________

Universitätsklinikum Hamburg-Eppendorf; Körperschaft des öffentlichen Rechts; Gerichtsstand: Hamburg | www.uke.de
Vorstandsmitglieder: Prof. Dr. Christian Gerloff (Vorsitzender), Joachim Prölß, Prof. Dr. Blanche Schwappach-Pignataro, Corinna Wriedt
_____________________________________________________________________
